# Supplementary material for: Topographically Distinguished Microbiome Taxonomy and Stress-Response Genes of Royal Belum Rainforest and Raja Muda Musa Peat Swamp Revealed through Metagenomic Inquisition
Source: Int J Mol Sci. 2023 Jan 3;24(1):872. doi: 10.3390/ijms24010872 (PMC9821613; doi:10.3390/ijms24010872)
Supplement: Supplementary file 1 [file ijms-24-00872-s001.zip]

Archive with 1 entries (1 files):
- ijms-2071322-supplementary.pdf
